# Supplementary material for: Functional Characterization of Tomato Phytochrome A and B1B2 Mutants in Response to Heat Stress
Source: Int J Mol Sci. 2022 Jan 31;23(3):1681. doi: 10.3390/ijms23031681 (PMC8835780; doi:10.3390/ijms23031681)
Supplement: Supplementary file 1 [file ijms-23-01681-s001.zip]

Archive with 2 entries (2 files):
- Supplementary material (tables).pdf
- Supplementary materials.pptx
